# Supplementary material for: Genetic Association and Differential RNA Expression of Histone (De)Acetylation-Related Genes in Pemphigus Foliaceus—A Possible Epigenetic Effect in the Autoimmune Response
Source: Life (Basel). 2023 Dec 29;14(1):60. doi: 10.3390/life14010060 (PMC10821360; doi:10.3390/life14010060)
Supplement: Supplementary file 1 [file life-14-00060-s001.zip]

Archive with 1 entries (1 files):
- life-2771125-supplementary.xlsx
