# Supplementary material for: Genetic Association and Differential RNA Expression of Histone (De)Acetylation-Related Genes in Pemphigus Foliaceus—A Possible Epigenetic Effect in the Autoimmune Response
Source: Life (Basel). 2023 Dec 29;14(1):60. doi: 10.3390/life14010060 (PMC10821360; doi:10.3390/life14010060)
Supplement: Supplementary file 1 [file life-14-00060-s001.zip › life-2771125-supplementary.xlsx]

## Sheet: Table S1
	Table S1. Genomic position of HATs, HDACs and histone (de)acetylation complexes members.
	GENE	FULL NAME	ALTERNATIVE NAMES	GENOMIC POSITION
	Histone acetyltransferases
	GNAT family
	HAT1	Histone acetyltransferase1	KAT1	2q31.1:172778935-172848600
	KAT2A	Lysine acetyltransferase 2A	GCN5; hGCN5; GCN5L2; PCAF-b	17q21.2:40265129-40273382
	KAT2B	Lysine acetyltransferase 2B	CAF; PCAF; P/CAF	3p24.3:20081524-20195896
	KAT14	Lysine acetyltransferase 14	ATAC2; CRP2BP; CSRP2BP; PRO1194; dJ717M23.1	20p11.23:18122868-18169031
	NAA60	N-alpha-acetyltransferase 60, NatF catalytic	HAT4; NatF; NAT15; hNaa60	16p13.3:3493611-3536963
	P300/CBP family
	EP300	E1A binding protein p300	p300; KAT3B; MKHK2; RSTS2	22q13.2:41488614-41576081
	CREBBP	CREB binding protein	CBP; RSTS; KAT3A; MKHK1; RSTS1	16p13.3:3775055-3930121
	MYST family
	KAT5	Lysine acetyltransferase 5	TIP; ESA1; PLIP; TIP60; cPLA2; HTATIP; ZC2HC5; HTATIP1	11q13.1: 65479473-65487077
	KAT6A	Lysine acetyltransferase 6A	MOZ; MRD32; MYST3; MYST-3; ZNF220; RUNXBP2; ZC2HC6A	8p11.21:41786997-41909506
	KAT6B	Lysine acetyltransferase 6B	qkf; MORF; MOZ2; GTPTS; MYST4; ZC2HC6B; querkopf	10q22.2:76584685-76792380
	KAT7	Lysine acetyltransferase 7	HBO1; HBOA; MYST2; ZC2HC7	17q21.33:47865922-47906458
	KAT8	Lysine acetyltransferase 8	MOF; hMOF; MYST1; ZC2HC8	16p11.2:31128985-31142714
	Histone deacetylases
	Class I
	HDAC1	Histone deacetylase 1	HD1; RPD3; KDAC1; GON-10; RPD3L1	1p35.2-p35.1:32757708-32799224
	HDAC2	Histone deacetylase 2	HD2; RPD3; YAF1; KDAC2	6q21:114257320-114292359
	HDAC3	Histone deacetylase 3	HD3; RPD3; KDAC3; RPD3-2	5q31.3:141000443-141016423
	HDAC8	Histone deacetylase 8	HD8; WTS; RPD3; CDA07; CDLS5; KDAC8; MRXS6; HDACL1	Xq13.1:71549366-71792953
	Class IIa
	HDAC4	Histone deacetylase 4	HD4; AHO3; BDMR; HDACA; HA6116; HDAC-4; HDAC-A	2q37.3:239969864-240322643
	HDAC5	Histone deacetylase 5	HD5; NY-CO-9	17q21.31:42154121-42201014
	HDAC7	Histone deacetylase 7	HD7; HD7A; HDAC7A	12q13.11:48176507-48213763
	HDAC9	Histone deacetylase 9	HD7; HD9; HD7b; HDAC; HDRP; MITR; HDAC7; HDAC7B; HDAC9B; HDAC9FL	7p21.1:18535885-19036992
	Class IIb
	HDAC6	Histone deacetylase 6	HD6; JM21; CPBHM; PPP1R90	Xp11.23:48660487-48683380
	HDAC10	Histone deacetylase 10	HD10	22q13.33:50683613-50689834
	Class III
	SIRT1	Sirtuin 1	SIR2; SIR2L1; SIR2alpha	10q21.3:69644427-69678147
	SIRT2	Sirtuin 2	SIR2; SIR2L; SIR2L2	19q13.2:39369195-39390502
	SIRT3	Sirtuin 3	SIR2L3	11p15.5:215030-236362
	SIRT4	Sirtuin 4	SIR2L4	12q24.23-q24.31:120730002-120751045
	SIRT5	Sirtuin 5	SIR2L5	6p23:13574506-13615390
	SIRT6	Sirtuin 6	SIR2L6	19p13.3:4174106-4182596
	SIRT7	Sirtuin 7	SIR2L7	17q25.3:79869815-79876058
	Class IV
	HDAC11	Histone deacetylase 11	HD11	3p25.1:13521715-13547924
	Members of histone acetyltransferase complexes
	ATXN7	ataxin 7	SCA7; OPCA3; SGF73; ADCAII	chr3: 63848785-63990240
	BRD1	bromodomain containing 1	BRL; BRPF1; BRPF2	chr22: 50165931-50222196
	BRD8	bromodomain containing 8	SMAP; p120; SMAP2	chr5: 137474455-137515358
	BRPF1	bromodomain and PHD finger containing 1	BR140; IDDDFP	chr3: 9772413-9790699
	BRPF3	bromodomain and PHD finger containing 3		chr6: 36163408-36201567
	DMAP1	DNA methyltransferase 1 associated protein 1	EAF2; SWC4; MEAF2; DNMAP1; DNMTAP1	chr1: 44678104-44687351
	DR1	down-regulator of transcription 1	NC2; NC2B; NCB2; NC2-BETA	chr1: 93810478-93829149
	EP400	E1A binding protein p400	P400; CAGH32; TNRC12	chr12: 132433465-132566011
	EPC1	enhancer of polycomb homolog 1	Epl1	chr10: 32555644-32668726
	EPC2	enhancer of polycomb homolog 2	EPC-LIKE	chr2: 149401560-149546136
	HCFC1	host cell factor C1	CFF; HCF; HCF1; HFC1; MRX3; VCAF; HCF-1; PPP1R89	chrX: 153212008-153238284
	ING3	inhibitor of growth family member 3	Eaf4; ING2; MEAF4; p47ING3	chr7: 120589817-120616711
	ING4	inhibitor of growth family member 4	my036; p29ING4	chr12: 6758704-6773311
	ING5	inhibitor of growth family member 5	p28ING5	chr2: 242640456-242669896
	JADE1	jade family PHD finger 1	PHF17	chr4: 129729779-129797379
	JADE2	jade family PHD finger 2	PHF15; JADE-2	chr5: 133859003-133919918
	JADE3	jade family PHD finger 3	PHF16; JADE-3	chrX: 46770736-46921641
	KANSL1	KAT8 regulatory NSL complex subunit 1	KDVS; NSL1; MSL1v1; CENP-36; hMSL1v1; KIAA1267	chr17: 44106282-44303740
	KANSL2	KAT8 regulatory NSL complex subunit 2	SL2; C12orf41	chr12: 49045994-49077035
	KANSL3	KAT8 regulatory NSL complex subunit 3	NSL3; Rcd1; KIAA1310	chr2: 97257892-97305116
	KMT2A	lysine methyltransferase 2A	HRX; MLL; MLL1; TRX1; ALL-1; CXXC7; HTRX1; MLL1A; WDSTS	chr11: 118306205-118398539
	MBIP	MAP3K12 binding inhibitory protein 1		chr14: 36766764-36790882
	MCRS1	microspherule protein 1	P78; MCRS2; MSP58; INO80Q; ICP22BP	chr12: 49951077-49962928
	MEAF6	MYST/Esa1 associated factor 6	EAF6; CENP-28; C1orf149; NY-SAR-91	chr1: 37954561-37981420
	MORF4L1	mortality factor 4 like 1	Eaf3; MEAF3; MRG15; FWP006; S863-6; HsT17725; MORFRG15	chr15: 79131903-79191081
	MORF4L2	mortality factor 4 like 2	MRGX; MORFL2	chrX: 102929426-102944086
	MRGBP	MRG domain binding protein	Eaf7; URCC4; MRG15BP; C20orf20	chr20: 61426804-61432945
	MSL1	MSL complex subunit 1	MSL-1	chr17: 38277235-38294047
	MSL2	MSL complex subunit 2	MSL-2; MSL2L1; RNF184	chr3: 135866760-135916522
	MSL3	MSL complex subunit 3	MRSXBA; MRXS36; MRXSBA; MSL3L1	chrX: 11775278-11794872
	MSL3P1	MSL complex subunit 3 pseudogene 1	MSL3L2	chr2: 234773083-234778055
	OGT	O-linked N-acetylglucosamine (GlcNAc) transferase	OGT1; HRNT1; MRX106; HINCUT-1; O-GLCNAC	chrX: 70751912-70796747
	PHF20	PHD finger protein 20	NZF; TZP; GLEA2; HCA58; TDRD20A; C20orf104	chr20: 34358923-34539292
	PHF20L1	PHD finger protein 20 like 1	URLC1; CGI-72; TDRD20B	chr8: 133786604-133862052
	RUVBL1	RuvB like AAA ATPase 1	RVB1; TIH1; ECP54; TIP49; ECP-54; INO80H; NMP238; PONTIN; TIP49A; NMP 238; Pontin52	chr3: 127798800-127873752
	RUVBL2	RuvB like AAA ATPase 2	RVB2; TIH2; ECP51; TIP48; CGI-46; ECP-51; INO80J; REPTIN; TIP49B; TAP54-beta	chr19: 49495738-49520183
	SF3B3	splicing factor 3b subunit 3	RSE1; SAP130; SF3b130; STAF130	chr16: 70556691-70612571
	SGF29	SAGA complex associated factor 29	STAF36; TDRD29; CCDC101	chr16: 28564249-28604111
	SUPT3H	SPT3 homolog, SAGA and STAGA complex component	SPT3; SPT3L	chr6: 44793467-45346788
	SUPT7L	SPT7 like, STAGA complex subunit	SPT7L; STAF65; SUPT7H; STAF65G; STAF65(gamma)	chr2: 27872679-27887707
	TADA1	transcriptional adaptor 1	ADA1; HFI1; hADA1; STAF42; TADA1L	chr1: 166824747-166846654
	TADA2A	transcriptional adaptor 2A	ADA2; ADA2A; KL04P; hADA2; TADA2L	chr17: 35765977-35840830
	TADA3	transcriptional adaptor 3	ADA3; NGG1; hADA3; STAF54; TADA3L	chr3: 9820648-9835695
	TAF10	TATA-box binding protein associated factor 10	TAF2A; TAF2H; TAFII30	chr11: 6631048-6634475
	TAF12	TATA-box binding protein associated factor 12	TAF2J; TAFII20	chr1: 28928608-28976416
	TAF2	TATA-box binding protein associated factor 2	MRT40; TAF2B; CIF150; TAFII150	chr8: 120742014-120846074
	TAF4	TATA-box binding protein associated factor 4	TAF2C; TAF4A; TAF2C1; TAFII130; TAFII135	chr20: 60548854-60641866
	TAF5	TATA-box binding protein associated factor 5	TAF2D; TAFII100; TAFII-100; TAF(II)100	chr10: 105126724-105149822
	TAF5L	TATA-box binding protein associated factor 5 like	PAF65B	chr1: 229727858-229762794
	TAF6	TATA-box binding protein associated factor 6 like	ALYUS; TAF2E; TAFII70; TAFII80; TAFII85; MGC:8964; TAFII-70; TAFII-80; TAF(II)70; TAF(II)80	chr7: 99703693-99718481
	TAF6L	TATA-box binding protein associated factor 6 like	PAF65A	chr11: 62537775-62555814
	TAF9	TATA-box binding protein associated factor 9	TAF2G; TAFII31; TAFII32; MGC:5067; TAFII-31; TAFII-32; TAFIID32; STAF31/32	chr5: 68646551-68666840
	TRRAP	transformation/transcription domain associated proteinprovided	Tra1; TR-AP; DEDDFA; DFNA75; PAF400; STAF40; PAF350/400	chr7: 98475113-98611866
	USP22	ubiquitin specific peptidase 22	USP3L	chr17: 20901906-20947722
	VPS72	vacuolar protein sorting 72 homolog	YL1; CFL1; Swc2; YL-1; TCFL1	chr1: 151147776-151163689
	WDR5	WD repeat domain 5	SWD3; BIG-3; CFAP89	chr9: 136999801-137026094
	YEATS2	YEATS domain containing 2	FAME4	chr3: 183414587-183531413
	YEATS4	YEATS domain containing 4	YAF9; GAS41; NUBI-1; 4930573H17Rik; B230215M10Rik	chr12: 69752490-69785576
	ZZZ3	zinc finger ZZ-type containing 3	ATAC1	chr1: 78027160-78150119
	Members of histone deacetylase complexes
	ARID4B	AT-rich interaction domain 4B	BCAA; BRCAA1; RBP1L1; SAP180; RBBP1L1	chr1: 235329210-235492532
	BRMS1	BRMS1 transcriptional repressor and anoikis		chr11: 66103804-66113596
	BRMS1L	BRMS1 like transcriptional repressor	BRMS1	chr14: 36294524-36342169
	CDK2AP1	cyclin dependent kinase 2 associated protein	DOC1; ST19; DORC1; doc-1; p12DOC-1	chr12: 123744517-123757863
	CHD3	chromodomain helicase DNA binding protein 3	FH; Mi-2a; SNIBCPS; Mi2-ALPHA	chr17: 7787096-7817075
	CHD4	chromodomain helicase DNA binding protein 4	Mi-2	chr4: 224628754-224663856
	CTBP1	C-terminal binding protein 1	BARS; HADDTS	chr4: 1204228-1243908
	CTBP2	C-terminal binding protein 2		chr10: 126675418-126850624
	CUX1	cut like homeobox 1	CDP; CUX; p75; CASP; CDP1; COY1; Clox; GDDI; p100; p110; p200; CUTL1; GOLIM6; CDP/Cut; Cux/CDP; Nbla10317	chr7: 101458184-101928250
	EHMT1	euchromatic histone lysine methyltransferase 1	GLP; GLP1; KMT1D; KLEFS1; FP13812; EHMT1-IT1; EUHMTASE1; Eu-HMTase1	chr9: 140512444-140731579
	EHMT2	euchromatic histone lysine methyltransferase	G9A; BAT8; GAT8; NG36; KMT1C; C6orf30	chr6: 31846536-31866464
	GATAD2A	GATA zinc finger domain containing 2A	p66alpha	chr19: 19495642-19620741
	GATAD2B	GATA zinc finger domain containing 2B	p68; MRD18; P66beta	chr1: 153776201-153896451
	GPS2	G protein pathway suppressor 2	AMF-1	chr17: 7214978-7219658
	GSE1	Gse1 coiled-coil protein	CRHSP24; KIAA0182	chr16: 85202152-85710812
	HMG20A	high mobility group 20A	HMGX1; HMGXB1	chr15: 77712018-77778945
	HMG20B	high mobility group 20B	SOXL; HMGX2; BRAF25; BRAF35; HMGXB2; PP7706; pp8857; SMARCE1r	chr19: 3571936-3580081
	ING1	inhibitor of growth family member 1	p33; p47; p33ING1; p24ING1c; p33ING1b; p47ING1a	chr13: 111363970-111374421
	ING2	inhibitor of growth family member 2	ING1L; p33ING2	chr4: 184425220-184434422
	MBD2	methyl-CpG binding domain protein 2	DMTase; NY-CO-41	chr18: 51676971-51752158
	MBD3	methyl-CpG binding domain protein 3		chr19: 1575670-1593760
	MBD3L1	methyl-CpG binding domain protein 3 like 1	MBD3L	chr19: 8942074-8955016
	MBD3L2	methyl-CpG binding domain protein 3 like 2		chr19: 7048351-7052746
	MORF4L1	mortality factor 4 like 1	Eaf3; MEAF3; MRG15; FWP006; S863-6; HsT17725; MORFRG15	chr15: 79131903-79191081
	MTA1	metastasis associated 1		chr14: 105885186-105938066
	MTA2	metastasis associated 1 family member 2	PID; MTA1L1	chr11: 62359675-62370312
	MTA3	metastasis associated 1 family member 3		chr2: 42720709-43012080
	NCOR1	nuclear receptor corepressor 1	N-CoR; TRAC1; N-CoR1; hN-CoR; PPP1R109	chr17: 15932408-16119874
	NCOR2	nuclear receptor corepressor 2	SMRT; TRAC; CTG26; SMRTE; TRAC1; N-CoR2; TNRC14; TRAC-1; SMAP270; SMRTE-tau	chr12: 124807957-125053079
	PHF12	PHD finger protein 12	PF1	chr17: 27231264-27279622
	PHF21A	PHD finger protein 21A	BHC80; BM-006	chr11: 45949870-46143985
	RBBP4	RB binding protein 4, chromatin remodeling factor	NURF55; RBAP48; lin-53	chr1: 33115749-33152812
	RBBP7	RB binding protein 7, chromatin remodeling factor	RbAp46	chrX: 16861773-16889565
	RCOR1	REST corepressor 1	RCOR; COREST	chr14: 103057996-103197913
	RCOR2	REST corepressor 2		chr11: 63677693-63685407
	RCOR3	REST corepressor 3		chr1: 211431709-211490727
	SAP130	Sin3A associated protein 130		chr2: 128697791-128786667
	SAP18	Sin3A associated protein 18	SAP18P; 2HOR0202	chr13: 21713653-21724224
	SAP25	Sin3A associated protein 25		chr7: 100168851-100172487
	SAP30	Sin3A associated protein 30		chr4: 174291093-174299683
	SAP30L	SAP30 like	NS4ATP2	chr5: 153824517-153841613
	SIN3A	SIN3 transcription regulator family member A	WITKOS	chr15: 75660720-75749181
	SIN3B	SIN3 transcription regulator family member B		chr19: 16939209-16992166
	SINHCAF	SIN3-HDAC complex associated factor	L4; TERA; FAM60A; C12orf14	chr12: 31432356-31480159
	SUDS3	SDS3 homolog, SIN3A corepressor complex component	SDS3; SAP45	chr12: 118813358-118856840
	TBL1X	transducin beta like 1 X-linked	EBI; TBL1; CHNG8; SMAP55	chrX: 9430335-9688780
	TBL1XR1	TBL1X receptor 1	C21; DC42; IRA1; MRD41; TBLR1	chr3: 176737542-176916048
	TBL1Y	transducin beta like 1 Y-linked	TBL1; DFNY2	chrY: 6777727-6960977
	TNFRSF1A	TNF receptor superfamily member 1A	FPF; p55; p60; TBP1; TNF-R; TNFAR; TNFR1; p55-R; CD120a; TNFR55; TNFR60; TNF-R-I; TNF-R55	chr12: 6436923-6452283
	ZEB1	zinc finger E-box binding homeobox 1	BZP; TCF8; AREB6; FECD6; NIL2A; PPCD3; ZFHEP; ZFHX1A; DELTAEF1	chr10: 31606825-31819742
	ZEB2	zinc finger E-box binding homeobox 2	SIP1; SIP-1; ZFHX1B; HSPC082; SMADIP1	chr2: 145140942-145278958
	ZMYM2	zinc finger MYM-type containing 2	FIM; MYM; RAMP; SCLL; ZNF198	chr13: 20530708-20666968
	ZMYM3	zinc finger MYM-type containing 3	MYM; XFIM; ZNF261; DXS6673E; ZNF198L2	chrX: 70458474-70476047
	ZNF217	zinc finger protein 217	ZABC1	chr20: 52182610-52211801
	ZNF516	zinc finger protein 516	HsT287	chr18: 74068637-74208146
	Genomic position of 144 genes encoding acetyltransferases (12), deacetylases (18) and members of histone acetylation (59) and deacetylation (55) complexes, considering regulatory regions 1,000 base pairs downstream and upstream from the longest transcript, were identified using NCBI (National Center for Biotechnology Information) (https://www.ncbi.nlm.nih.gov/gene) according to GRCh37/hg19 assemb…

## Sheet: Table S2
	Table S2. Primer sequences used for investigating genetic association in sporadic pemphigus foliaceus cohort.
	SNP ID	Forward Primer ID	Forward Primer Sequence	Reverse Primer ID	Reverse Primer Sequence	Extended Primer ID	Extended Primer Sequence
	rs13339618_W1	rs13339618_W1_F	ACGTTGGATGGCCTCAGGACACTTTATCTC	rs13339618_W1_R	ACGTTGGATGTTGTCCAAGTCTGGAAGCCG	rs13339618_W1_E	CATCCTTCAGGTGTGT
	rs4852054_W1	rs4852054_W1_F	ACGTTGGATGCAAGGCAAGGATGAGCTTTC	rs4852054_W1_R	ACGTTGGATGACTATCTGTGAGTCCACACG	rs4852054_W1_E	CCAGTGACTCAGTAATCT
	rs4756055_W1	rs4756055_W1_F	ACGTTGGATGCCAAGTAGAGAGAAACCCAC	rs4756055_W1_R	ACGTTGGATGTATTCCCCAGAAGAGTTCGC	rs4756055_W1_E	ATAAGTTTTATTTTAGAAAGGTTTTG
	SNPs associates with endemic pemphigus foliaceus susceptibility were replicated for investigate genetic association in sporadic pemphigus foliaceus cohort.

## Sheet: Table S3
	Table S3. Epigenomic annotation of allelic variants associated with PF in immune and skin cells.
	Cell type (Epigenome ID)	H3K4me1	H3K4me3	H3K9ac	H3K27ac	H3K36m3	H3K79me2	H4K20me1	DNase	MEF2B	NFATC3	NFIC	PAX8	REST	ZBTB33
	HDCA4_rs4852054*A+
	CD14 positive monocyte (ENCODE)	-	-	-	-	-	-	-	-	-	-	-	-	-	-
	Common myeloid progenitor CD34 positive (Roadmap)	-	-	-	-	X	-	-	-	-	-	-	-	-	-
	Common myeloid progenitor CD34 positive ENCSR337XXD 1 (Roadmap)	-	-	-	-	X	-	-	-	-	-	-	-	-	-
	Fetal thymus (Roadmap)	-	-	-	-	X	-	-	-	-	-	-	-	-	-
	Fibroblasts of dermis (ENCODE)	X	-	-	-	X	-	-	X	-	-	-	-	-	-
	Foreskin Fibroblast Primary Cells skin01 (E055)	X	-	-	-	-	-	-	X	-	-	-	-	-	-
	Foreskin Fibroblast Primary Cells skin02 (E056)	X	-	-	-	-	-	-	-	-	-	-	-	-	-
	Foreskin Melanocyte Primary Cells skin01 (E059)	-	-	-	-	-	-	-	-	-	-	-	-	-	-
	Foreskin Melanocyte Primary Cells skin03 (E061)	-	-	-	X	-	-	-	-	-	-	-	-	-	-
	K562 (ENCODE)	-	-	-	-	-	-	-	-	-	-	X	-	-	-
	Monocytes CD14+ (ENCODE)	-	-	-	-	X	-	-	-	-	-	-	-	-	-
	Monocytes CD14+ (PB) (Roadmap)	-	-	-	-	X	-	-	-	-	-	-	-	-	-
	Monocytes-CD14+ RO01746 Primary Cells (E124)	-	-	-	X	-	-	-	-	-	-	-	-	-	-
	Primary T CD8+ naive cells from peripheral blood (E047)	-	-	X	-	-	-	-	-	-	-	-	-	-	-
	Primary T helper naive cells from peripheral blood (E039)	X	-	-	-	-	-	-	-	-	-	-	-	-	-
	GSE1_rs13339618*A
	Foreskin Fibroblast Primary Cells skin01 (E055)	-	X	-	-	-	-	-	-	-	-	-	-	-	-
	Foreskin Fibroblast Primary Cells skin02 (E056)	X	X	-	X	-	-	-	-	-	-	-	-	-	-
	Foreskin Melanocyte Primary Cells skin01 (E059)	-	-	-	X	-	-	-	-	-	-	-	-	-	-
	K562 (ENCODE)	X	-	-	-	-	-	-	X	-	-	-	-	X	X
	PHF21A_rs4756055*A/A
	B cell ENCSR682AXR (ENCODE)	X	-	-	-	-	-	-	-	-	-	-	-	-	-
	B cells (PB) (Roadmap)	X	-	-	-	-	-	-	-	-	-	-	-	-	-
	CD4 positive alpha beta memory T cell (Roadmap)	X	-	-	X	-	-	-	-	-	-	-	-	-	-
	CD4 positive alpha beta T cell (Roadmap)	X	X	-	X	-	-	-	-	-	-	-	-	-	-
	CD4 positive alpha beta T cell ENCSR948ZKZ (Roadmap)	X	X	-	-	-	-	-	-	-	-	-	-	-	-
	CD4 positive CD25 positive alpha beta regulatory T cell (Roadmap)	-	X	-	-	-	-	-	-	-	-	-	-	-	-
	CD4 positive monocyte (ENCODE)	X	-	-	-	-	-	-	-	-	-	-	-	-	-
	Common myeloid progenitor CD34 positive (Roadmap)	X	-	-	X	-	-	-	-	-	-	-	-	-	-
	Common myeloid progenitor CD34 positive ENCSR337XXD 1 (Roadmap)	X	X	-	-	-	-	-	-	-	-	-	-	-	-
	Common myeloid progenitor CD34 positive ENCSR722JRY (Roadmap)	X	-	-	-	-	-	-	-	-	-	-	-	-	-
	Fetal Thymus (Roadmap)	X	X	-	X	-	-	-	-	-	-	-	-	-	-
	Foreskin Fibroblast Primary Cells skin01 (E055)	X	X	-	X	-	-	-	-	-	-	-	-	-	-
	Foreskin Fibroblast Primary Cells skin02 (E056)	X	X	-	-	-	-	-	-	-	-	-	-	-	-
	Foreskin Keratinocyte Primary Cells skin02 (E057)	X	-	-	-	-	-	-	-	-	-	-	-	-	-
	Foreskin Keratinocyte Primary Cells skin03 (E058)	X	-	-	X	-	-	-	-	-	-	-	-	-	-
	Foreskin Melanocyte Primary Cells skin01 (E059)	-	-	-	-	-	-	-	-	-	-	-	-	-	-
	Foreskin Melanocyte Primary Cells skin03 (E061)	X	-	-	X	-	-	-	-	-	-	-	-	-	-
	GM12878 (ENCODE)	X	-	-	-	-	X	-	-	-	-		-	-	-
	GM12878 ENCSR447YYN (ENCODE)	X	-	-	X	-	-	-	-	X	X	-	X	-	-
	Keratinocyte (ENCODE)	X	-	-	-	-	-	-	-	-	-	-	-	-	-
	Monocytes CD14+ (ENCODE)	X	-	-	-	-	-	X	-	-	-	-	-	-	-
	Monocytes CD14+ (PB) (Roadmap)	X	-	-	-	-	-	-	-	-	-	-	-	-	-
	Monocytes-CD14+ RO01746 Primary Cells (E124)	X	X	X	X	-	-	-	-	-	-	-	-	-	-
	Naive thymus derived CD4 positive alpha beta T cell (Roadmap)	-	-	-	X	-	-	-	-	-	-	-	-	-	-
	Natural Killer cells (PB) (Roadmap)	-	X	-	X	-	-	-	-	-	-	-	-	-	-
	Neutrophil (Roadmap)	X	-	-	-	-	-	-	-	-	-	-	-	-	-
	NHEK-Epidermal Keratinocyte Primary Cells (E127)	X	-	-	-	-	-	-	-	-	-	-	-	-	-
	Primary B cells from cord blood (E031)	X	-	-	-	-	-	-	-	-	-	-	-	-	-
	Primary B cells from peripheral blood (E032)	X	X	-	X	-	-	-	-	-	-	-	-	-	-
	Primary hematopoietic stem cells (E035)	X	X	-	-	-	-	-	-	-	-	-	-	-	-
	Primary hematopoietic stem cells G-CSF-mobilized Female (E050)	X	X	-	X	-	-	-	-	-	-	-	-	-	-
	Primary hematopoietic stem cells G-CSF-mobilized Male (E051)	X	X	-	-	-	-	-	-	-	-	-	-	-	-
	Primary hematopoietic stem cells short term culture (E036)	X	X	-	-	-	-	-	-	-	-	-	-	-	-
	Primary monocytes from peripheral blood (E029)	X	-	-	-	-	-	-	-	-	-	-	-	-	-
	Primary mononuclear cells from peripheral blood (E062)	X	X	X	X	-	-	-	-	-	-	-	-	-	-
	Primary Natural Killer cells from peripheral blood (E046)	X	X	-	X	-	-	-	X	-	-	-	-	-	-
	Primary neutrophils from peripheral blood (E030)	-	-	-	-	-	-	-	-	-	-	-	-	-	-
	Primary T CD8+ memory cells from peripheral blood (E048)	X	X	-	X	-	-	-	-	-	-	-	-	-	-
	Primary T CD8+ naive cells from peripheral blood (E047)	X	X	X	X	-	-	-	-	-	-	-	-	-	-
	Primary T cells effector/memory enriched from peripheral blood (E045)	X	X	-	X	-	-	-	-	-	-	-	-	-	-
	Primary T cells from cord blood (E033)	X	X	-	-	-	-	-	-	-	-	-	-	-	-
	Primary T cells from peripheral blood (E034)	X	X	-	X	-	-	-	X	-	-	-	-	-	-
	Primary T helper 17 cells PMA-I stimulated (E042)	X	X	-	-	-	-	-	-	-	-	-	-	-	-
	Primary T helper cells from peripheral blood (E043)	X	X	-	X	-	-	-	-	-	-	-	-	-	-
	Primary T helper cells PMA-I stimulated (E041)	X	X	-	X	-	-	-	-	-	-	-	-	-	-
	Primary T helper memory cells from peripheral blood 1 (E040)	X	X	-	X	-	-	-	-	-	-	-	-	-	-
	Primary T helper memory cells from peripheral blood 2 (E037)	X	X	-	X	-	-	-	-	-	-	-	-	-	-
	Primary T helper naive cells from peripheral blood (E038)	X	X	X	X	-	-	-	-	-	-	-	-	-	-
	Primary T helper naive cells from peripheral blood (E039)	X	X	-	X	-	-	-	-	-	-	-	-	-	-
	Primary T regulatory cells from peripheral blood (E044)	X	X	-	X	-	-	-	-	-	-	-	-	-	-
	T cell (PB) (Roadmap)	-	X	-	-	-	-	-	-	-	-	-	-	-	-
	T helper 17 cell (Roadmap)	-	X	-	-	-	-	-	-	-	-	-	-	-	-
	Thymus (Roadmap)	X	-	-	-	-	-	-	-	-	-	-	-	-	-
	Allelic variants associated with PF are enriched with enhancer (H3K4me1 and H3K27ac), promoter-associated histone (H3K4me3 and H3K9ac) and/or open-chromatin (H3K36 and DNAse) epigenetic associated marks. "X" indicates the presence of the epigenetic annotation. "-" indicates missing data. Data available in HaploReg v4.1, ENCODE and Roadmap.
